# Supplementary material for: Magnolin Inhibits Paclitaxel-Induced Cold Allodynia and ERK1/2 Activation in Mice
Source: Plants (Basel). 2023 Jun 12;12(12):2283. doi: 10.3390/plants12122283 (PMC10303305; doi:10.3390/plants12122283)
Supplement: Supplementary file 1 [file plants-12-02283-s001.zip]

Archive with 1 entries (1 files):
- plants-2367379-supplementary.pdf
